# Supplementary material for: Growth and Decay of Fecal Indicator Bacteria and Changes in the Coliform Composition on the Top Surface Sand of Coastal Beaches during the Rainy Season
Source: Microorganisms. 2023 Apr 20;11(4):1074. doi: 10.3390/microorganisms11041074 (PMC10145847; doi:10.3390/microorganisms11041074)
Supplement: Supplementary file 1 [file microorganisms-11-01074-s001.zip]

Archive with 1 entries (1 files):
- microorganisms-2329277-supplementary.pdf
